# Supplementary material for: Transcriptome Analysis of Transiently Reversible Cell Vacuolization Caused by Excessive Serum Concentration in Scophthalmus maximus
Source: Biology (Basel). 2024 Jul 19;13(7):545. doi: 10.3390/biology13070545 (PMC11274238; doi:10.3390/biology13070545)
Supplement: Supplementary file 1 [file biology-13-00545-s001.zip › Table S1.xlsx]

## Sheet: Sheet1
Table S1 Information of primers used in fluorescence quantitative PCR experiments.
Primer	Forward (5′→3′)	Reverse (5′→3′)
PORCN	CCTGGATCAGCTTCAACAGC	TTACTTCGCAGCAGCTTGTC
OLFM1	GTCCTCCCACAGTCTCAACA	TGGACAGGTCATCAGCCAAT
Nlgn1	ATAACGGGCTCGTCTACTGG	CCTCCAGCTTGGTAAAGGGA
Grik5	CAGAGGAGGCCACAAAGAGA	GCCAGCGTCTCTGAAACATT
LMNB1	GTTGGCGTGATCGTATCCTG	TCCATGTCCAGAGCCAGTTT
RAD51	ATCGGTGGCAACATTATGGC	TTGCAGATCCTCGTCTCTCC
HMMR	TTAGCCACCACGAGACAACT	TCCCTTCAGAGCCTCTTTGG
RACGAP1	CCCAGACCCTATGACCATCC	GCGTTGTCCATGCCTGTATT
BUB1	TCCACGAGTACAGGCAGTTT	GTGTGACGACATCTGGTTGG
MAD2L1	CAGGATGAGATCCGCTCTGT	GGATGGAGGTGGTGAAGGAA
CENPN	ACAGTCCGCAGTTTACAAGC	AAGTGACTCCAGGAGGTTGG
Cdc20	GTCCTGGACCAAAGAGGGAA	TGGTGAATGTGCCCTGATCT
Mki67	GAGCATTCCCGAGGAACAAC	TGCCTCAGATTCCACCACTT
cdca8	CTTCCTGGAGGACTTCGACA	CAGACTTGCAGTGCTCCATC
ASPM	CCGGAGATTCCTCCTTCTCC	CTTGTTGCACAGCTTGTCCT
ccnb1	CACCATGGTCGACTACGAGA	CATGTAGTGTTGCAGCGTCA
cdk1	TTTGGTGTTCCTGTCAGGGT	CTTCTTGGTGGCGAGTTCAG
ECT2	AACCTGTCGCTGTGTTTCAC	CCATGAGTGGAGTAGGCGAT
depdc1a	AGCTCCTTAGAACGGCTCTC	TGGACCATTGATCCCACACA
pbk	GGAGGGAATTTCACGCCTTC	CTGCAGCGTAGAGAATCTGC
ttk	GCGGGAACTTGGATCTGAAC	TTTGCGATGCCAAAGTCGAT
PORCN	CCTGGATCAGCTTCAACAGC	TTACTTCGCAGCAGCTTGTC
OLFM1	GTCCTCCCACAGTCTCAACA	TGGACAGGTCATCAGCCAAT
Nlgn1	ATAACGGGCTCGTCTACTGG	CCTCCAGCTTGGTAAAGGGA
Grik5	CAGAGGAGGCCACAAAGAGA	GCCAGCGTCTCTGAAACATT
LMNB1	GTTGGCGTGATCGTATCCTG	TCCATGTCCAGAGCCAGTTT
RAD51	ATCGGTGGCAACATTATGGC	TTGCAGATCCTCGTCTCTCC
HMMR	TTAGCCACCACGAGACAACT	TCCCTTCAGAGCCTCTTTGG
RACGAP1	CCCAGACCCTATGACCATCC	GCGTTGTCCATGCCTGTATT
BUB1	TCCACGAGTACAGGCAGTTT	GTGTGACGACATCTGGTTGG
MAD2L1	CAGGATGAGATCCGCTCTGT	GGATGGAGGTGGTGAAGGAA
CENPN	ACAGTCCGCAGTTTACAAGC	AAGTGACTCCAGGAGGTTGG
β-actin	TCCCTCCACCATGAAGAT	GCACAATAGAAGGACCAGACT
