# Supplementary material for: Transcriptome Analysis of Transiently Reversible Cell Vacuolization Caused by Excessive Serum Concentration in Scophthalmus maximus
Source: Biology (Basel). 2024 Jul 19;13(7):545. doi: 10.3390/biology13070545 (PMC11274238; doi:10.3390/biology13070545)
Supplement: Supplementary file 1 [file biology-13-00545-s001.zip › Table S2.xlsx]

## Sheet: Sheet1
Table S2 The top 20 GO terms enriched in TK5-TK20 group and TK5-TKP group.
TK5-TK20		TKP-TK20
ID	Description	ID	Description
GO:0005576	extracellular region	GO:0000910	cytokinesis
GO:0031226	intrinsic component of plasma membrane	GO:0051301	cell division
GO:0005509	calcium ion binding	GO:0007017	microtubule-based process
GO:0005102	receptor binding	GO:0061640	cytoskeleton-dependent cytokinesis
GO:0007155	cell adhesion	GO:0007166	cell surface receptor signaling pathway
GO:0022610	biological adhesion	GO:0044763	single-organism cellular process
GO:0007275	multicellular organism development	GO:0044699	single-organism process
GO:0044707	single-multicellular organism process	GO:0007155	cell adhesion
GO:0032501	multicellular organismal process	GO:0022610	biological adhesion
GO:0044767	single-organism developmental process	GO:0048703	embryonic viscerocranium morphogenesis
GO:0032502	developmental process	GO:0014896	muscle hypertrophy
GO:0048856	anatomical structure development	GO:0048514	blood vessel morphogenesis
GO:0009653	anatomical structure morphogenesis	GO:0007229	integrin-mediated signaling pathway
GO:0048731	system development	GO:0032836	glomerular basement membrane development
GO:0048646	anatomical structure formation involved in morphogenesis	GO:0006631	fatty acid metabolic process
GO:0007166	cell surface receptor signaling pathway	GO:0005856	cytoskeleton
GO:0048514	blood vessel morphogenesis	GO:0099512	supramolecular fiber
GO:0006928	movement of cell or subcellular component	GO:0099513	polymeric cytoskeletal fiber
GO:0001525	angiogenesis	GO:0005874	microtubule
GO:0007229	integrin-mediated signaling pathway	GO:0044430	cytoskeletal part
